# Supplementary material for: Mutation in the mouse histone gene Hist2h3c1 leads to degeneration of the lens vesicle and severe microphthalmia
Source: Exp Eye Res. 2019 Nov;188:107632. doi: 10.1016/j.exer.2019.03.024 (PMC6876282; doi:10.1016/j.exer.2019.03.024)
Supplement: Multimedia component 2 [file mmc2.xml]

<?xml version="1.0" encoding="UTF-8" standalone="no"?><data:data><datasets><author>graw@helmholtz-muenchen.de</author><type>0</type><dataset><value>1</value><reason>Data will be made available on request</reason><comments/></dataset></datasets></data:data>
